# Supplementary material for: Three-Dimensional Printable Magnetic Hydrogels with Adjustable Stiffness and Adhesion for Magnetic Actuation and Magnetic Hyperthermia Applications
Source: Gels. 2025 Jan 15;11(1):67. doi: 10.3390/gels11010067 (PMC11764729; doi:10.3390/gels11010067)
Supplement: Supplementary file 1 [file gels-11-00067-s001.zip]

Archive with 3 entries (3 files):
- gels-3367641 Supporting Information.pdf
- video S1.mp4
- video S2.mp4
